# Supplementary material for: Exploring Blueberry Aroma Complexity by Chromatographic and Direct-Injection Spectrometric Techniques
Source: Front Plant Sci. 2017 Apr 26;8:617. doi: 10.3389/fpls.2017.00617 (PMC5405137; doi:10.3389/fpls.2017.00617)
Supplement: Supplementary Table 1 — Volatile compounds identified by SPME-GC-MS sorted based on SOTA clustering. [file Table1.XLSX]

## Sheet: SupTable_1_SOTA_GCMS
SOTA	Name	ID
1	Ethanol	Al_1
1	3-Methyl-1-butanol	Al_2
1	2-Heptanol	Al_4
1	(Z)-3-Hexen-1-ol	Al_7
1	2-Ethyl-1-hexanol	Al_11
1	HO-Trienol	Al_13
1	2-Methyl butanal+3-Methyl butanal	Ad_1
1	(E)-2-Pentenal	Ad_3
1	(Z)-3-Hexenal	Ad_4
1	(Z)-2-Hexenal	Ad_6
1	(E)-2-Heptenal	Ad_9
1	(E,Z)-2,4-Hexadienal	Ad_11
1	(E,E)-2,4-Hexadienal	Ad_12
1	(E,E)-2,4-Heptadienal	Ad_14
1	Benzaldehyde	Ad_16
1	(Z)-3-Hexenyl Acetate	E_13
1	Ethyl-3-hydroxy-3-methylbutanoate	E_16
1	(E,Z) or (Z,E)-Ethyl 2,4-hexadienoate	E_18
1	(Z)-3-Hexenyl Butanoate	E_19
1	Ethyl furan-2-carboxylate	E_22
1	Ethyl Phenyl Acetate	E_24
1	2-Heptanone	K_1
1	2-Nonanone	K_5
1	2-Undecanone	K_6
1	1,8-Cineole	M_3
1	Linalool oxide A	M_6
1	Linalool oxide B	M_7
1	4-Terpineol	M_9
1	(E)-Caryophyllene	S_2
1	Caryophyllene oxide	S_3
1	Unknown 6	U_6
2	Pentanol	Al_3
2	(E,E)-Ethyl 2,4-hexadienoate	E_20
2	(Z,Z)-Ethyl 2,4-hexadienoate	E_21
2	Ethyl Benzoate	E_23
2	2-Octanone	K_2
2	beta-Damascenone	N_1
2	Unknown 1	U_1
3	Nonanoic Acid	Ac_3
3	Octanal	Ad_8
3	2-Nonenal	Ad_10
3	(E)-2-Octenal	Ad_13
3	Ethyl Hexanoate	E_11
3	1-Octen-3-one	K_3
3	Acetophenone	K_7
4	(E)-3-Hexen-1-ol	Al_6
4	6-Methyl-5-hepten-2-one	K_4
5	(E)-2-Hexenal	Ad_7
6	(Z)-2-Hexen-1-ol	Al_8
6	1-Octen-3-ol	Al_9
6	Hexanal	Ad_2
6	Linalool	M_8
6	Geranyl Acetone	M_13
6	Unknown 5	U_5
7	(E)-2-Nonenal	Ad_17
7	2-Hexenyl Acetate	E_14
7	Octane	H_1
7	Butyrolactone	L_1
7	Beta Myrcene	M_1
7	Limonene	M_2
7	(E)-Beta Ocimene	M_4
7	Alpha Terpinolene	M_5
7	alpha Terpineol	M_10
7	Geraniol	M_12
7	Unknown 2	U_2
7	Unknown 4	U_4
8	Hexanoic Acid	Ac_1
8	Octanoic Acid	Ac_2
8	Decanoic Acid	Ac_4
8	Hexanol	Al_5
8	1-Heptanol	Al_10
8	1-Octanol	Al_12
8	1-Nonanol	Al_14
8	Benzyl Alcohol	Al_15
8	Phenetyl Alcohol	Al_16
8	Heptanal	Ad_5
8	Decanal	Ad_15
8	3-Ethyl Benzaldehyde	Ad_18
8	Methyl Acetate	E_1
8	Ethyl Acetate	E_2
8	Ethyl Propanoate	E_3
8	Ethyl Isobutanoate	E_4
8	Methyl-2-methyl butanoate	E_5
8	Methyl Isovalerate	E_6
8	Ethyl Butyrate	E_7
8	Ethyl-2-methyl Butanoate	E_8
8	Ethyl Isovalerate	E_9
8	Ethyl Crotonate (Ethyl (2E)-2-butenoate)	E_10
8	Hexyl Acetate	E_12
8	Methyl 3-hydroxy-3-methylbutanoate	E_15
8	Ethyl-2-hydroxy-3-methylbutanoate	E_17
8	2-Ethyl Hexyl Salicylate	E_25
8	Ethyl Benzene	H_2
8	p-Xylene	H_3
8	m-Xylene	H_4
8	Nerol	M_11
8	Eugenol	M_14
8	delta Elemene	S_1
8	Unknown 3	U_3
