# Supplementary material for: Exploring Blueberry Aroma Complexity by Chromatographic and Direct-Injection Spectrometric Techniques
Source: Front Plant Sci. 2017 Apr 26;8:617. doi: 10.3389/fpls.2017.00617 (PMC5405137; doi:10.3389/fpls.2017.00617)
Supplement: Supplementary Table 3 — ANOVA table of VOC differences between Vaccinium species assessed by PTR-ToF-MS. [file Table3.XLSX]

## Sheet: SupTable_1ANOVA_mirtilli_type
m/z	V. corymbosum	V. virgatum	V. myrtillus	V. cylindraceum					p
28.0080	0.166783	0.214944	0.175229	0.20383	b	a	b	a	1.97E-11
29.0401	30.6795	87.8383	8.47893	150.346	b	a	b	a	2.68E-06
30.9953	2.16612	2.13247	1.83206	1.97636	a	a	b	ab	0.000131306
31.0185	49.3461	55.679	22.8926	45.3272	a	a	b	a	7.09E-12
34.0374	295.287	315.407	126.585	182.637	a	a	b	b	1.46E-12
39.0230	37.5876	50.6654	58.3309	81.306	c	bc	b	a	1.10E-05
41.0388	69.2655	67.997	127.71	177.247	c	c	b	a	1.43E-08
43.0184	572.257	607.059	621.282	2330.46	b	b	b	a	7.65E-21
43.0544	33.239	37.9949	68.3053	77.9623	b	b	a	a	6.50E-07
44.9980	1.36123	1.56661	2.54916	3.76792	c	c	b	a	1.17E-08
45.0334	939.478	2620.45	1199.5	3112.9	b	a	b	a	3.03E-05
45.9922	3.26975	2.95685	2.42764	3.39955	a	a	b	a	4.52E-07
47.0125	9.5698	10.0721	7.3792	9.81161	a	a	b	a	3.23E-11
47.0241	4.27441	3.13169	4.1604	2.79526	a	b	ab	b	0.00598206
47.0488	615.395	1534.26	118.183	2995.21	c	b	c	a	1.30E-07
49.0115	2.62639	1.66726	3.76223	2.9204	b	b	a	ab	1.60E-06
51.0431	21.9594	23.7532	7.04627	10.7017	a	a	b	b	1.34E-14
53.0388	18.9525	26.0595	26.1926	30.764	b	a	a	a	0.002570844
55.0179	8.02227	7.62205	8.0107	27.3096	b	b	b	a	1.80E-11
55.0542	642.407	1038.68	1096.25	1390.72	b	a	a	a	1.37E-05
57.0333	68.9823	74.4028	23.4532	230.776	b	b	c	a	9.11E-14
57.0704	0.51292	0.489998	1.06092	0.536594	b	b	a	b	1.20E-06
59.0488	85.2283	3279.64	75.1445	87.0851	b	a	b	b	3.22E-09
61.0280	144.82	92.4329	35.2608	1509.99	b	b	b	a	1.34E-22
63.0263	3.23782	14.7698	2.23248	11.4159	b	a	b	a	1.05E-08
63.0434	11.4774	26.7509	11.9163	32.726	b	a	b	a	3.66E-05
65.0223	145.024	158.956	157.3	132.195	a	a	a	a	0.373432407
65.0389	55.3064	104.839	6.44348	131.112	b	a	c	a	2.18E-07
67.0542	6.54611	6.24596	9.90205	13.9706	c	c	b	a	1.06E-06
69.0335	4.59028	4.41388	4.4179	11.8964	b	b	b	a	1.10E-07
69.0699	25.9867	15.0097	29.2	34.9721	a	b	a	a	0.001441727
70.0387	0.932293	0.802513	1.64997	2.87453	c	c	b	a	3.27E-08
71.0492	17.1943	7.59131	5.69112	16.6274	a	b	b	ab	0.000251558
71.0856	8.58941	7.59047	25.3426	18.2041	b	b	a	a	3.36E-10
73.0281	0.956739	0.878919	0.752774	1.58678	b	bc	c	a	3.85E-12
73.0649	32.4971	29.1145	34.4301	48.2691	b	b	b	a	0.002467679
75.0439	41.2225	37.0211	10.4334	256.664	b	bc	c	a	2.36E-18
78.0465	0.298238	0.428438	0.263601	0.40218	b	a	b	a	5.49E-11
79.0545	5.52511	6.32086	9.21942	8.98773	b	b	a	a	2.02E-07
80.0601	2.93041	2.94649	6.2235	9.00118	b	b	a	a	6.04E-08
81.0697	475.721	451.948	2652.56	1531.16	c	c	a	b	3.59E-12
83.0492	12.7898	10.5833	12.3613	43.2186	b	b	b	a	1.23E-10
83.0859	463.255	775.836	635.267	970.649	c	ab	bc	a	3.48E-06
85.0650	13.123	8.16941	23.3101	47.8947	c	c	b	a	2.11E-10
85.1002	4.24032	2.83037	3.38251	28.2493	b	b	b	a	2.27E-22
87.0441	5.37174	2.79735	24.8728	12.2532	b	b	a	b	7.02E-11
87.0803	4.61464	4.14155	4.57409	23.9421	b	b	b	a	2.35E-24
89.0596	56.5949	27.9551	8.5155	656.883	b	b	b	a	1.90E-23
90.9488	0.0968706	0.095867	0.112265	0.149885	c	c	b	a	4.05E-09
91.0566	0.963805	1.39562	0.644201	3.5331	bc	b	c	a	3.31E-09
93.0366	4.72238	3.71231	2.46882	2.46883	a	ab	b	ab	0.002128918
93.0696	2.16023	2.40383	1.2651	1.90209	a	a	b	ab	0.003087706
94.0405	0.366531	0.286395	0.202286	0.186047	a	ab	b	b	0.001531936
95.0221	1.09013	0.889659	0.608307	0.473885	a	ab	b	b	0.001446887
95.0489	1.01533	0.888639	1.12615	1.60888	b	b	b	a	0.000100764
95.0862	7.4416	1.95393	2.01327	2.88833	a	b	b	ab	0.000308837
97.0653	5.76104	5.14529	6.36268	17.5853	b	b	b	a	1.72E-08
97.1020	3.16716	2.89017	1.12298	1.39841	a	a	b	b	9.38E-07
99.0804	996.378	987.139	1005.3	3716.73	b	b	b	a	1.05E-09
101.0954	69.7278	114.897	79.0034	130.386	b	a	b	a	2.59E-06
103.0760	5.96464	7.87439	22.1379	7.5676	b	b	a	b	5.08E-05
105.0710	4.66699	6.16109	2.90568	3.38239	b	a	c	bc	3.63E-11
107.0499	1.12913	1.09411	0.646606	1.91902	b	b	c	a	2.03E-09
107.0862	5.33179	4.21059	2.46991	7.00014	ab	b	c	a	1.47E-06
108.9574	0.115094	0.105201	0.11306	0.126354	ab	b	ab	a	0.05114657
109.1021	6.81857	3.55557	1.71929	2.84362	a	b	b	b	2.43E-06
111.0813	0.882625	0.435408	0.865166	1.14484	a	b	a	a	0.000936426
111.1176	1.06668	0.516207	0.448121	0.563558	a	b	b	ab	3.41E-05
113.0271	0.264054	0.234211	0.200246	0.408761	b	bc	c	a	6.27E-08
113.0597	0.389585	0.243365	3.9536	0.675526	b	b	a	b	1.86E-15
113.0966	4.80813	2.17365	0.886188	4.51901	a	ab	b	ab	0.001908503
115.0768	0.506889	0.622717	0.628435	0.601919	a	a	a	a	0.03769141
115.1126	1.54167	13.8991	0.450373	0.650142	b	a	b	b	1.44E-24
117.0918	2.50863	3.67899	5.71791	4.05212	b	b	a	ab	1.10E-07
119.0875	1.61566	2.59224	1.51747	2.46426	b	a	b	a	3.44E-07
121.0656	0.885208	1.39274	0.766673	0.851735	b	a	b	b	7.29E-07
121.1029	0.488038	0.384455	0.349887	0.414988	a	ab	b	ab	0.009118704
123.1181	0.64827	0.484276	0.400299	0.388942	a	b	b	b	1.76E-05
125.0971	0.588262	0.212967	0.37869	0.321299	a	b	b	b	3.57E-05
126.9032	0.212853	0.235293	0.132647	0.157691	b	a	c	c	2.33E-16
127.1127	4.50491	1.09138	0.567352	1.95765	a	b	b	ab	5.52E-05
129.1284	1.19592	0.451841	0.334609	0.96024	a	b	b	ab	0.000407
131.1073	3.6119	7.38999	27.2253	3.2408	b	b	a	b	3.78E-06
133.1021	0.56139	0.728977	0.375389	0.336132	ab	a	b	b	0.000418879
135.1182	1.89414	1.12086	0.281398	0.201206	a	ab	b	b	0.000439878
137.1339	10.0757	4.78795	4.17608	1.90475	a	b	b	b	0.000101065
139.0756	0.215077	0.177115	0.160736	0.119276	a	ab	ab	b	0.013936939
139.1152	0.721965	0.406553	0.41673	1.20356	b	c	c	a	7.53E-06
141.1285	0.436889	0.338489	0.237381	0.283279	a	b	c	bc	4.76E-09
143.1077	0.351428	0.250893	2.0058	0.390835	b	b	a	b	3.74E-25
143.1447	0.914632	0.783604	0.295158	0.419936	a	a	b	b	3.45E-09
145.1242	0.254918	0.293126	0.415518	0.547642	b	b	a	a	7.91E-08
153.1287	3.02832	1.55964	0.277478	0.209407	a	ab	b	b	0.000458749
155.1440	0.541813	0.276154	0.215619	0.282585	a	b	b	b	2.45E-06
159.1403	0.221861	0.466124	0.198681	0.335274	b	a	b	ab	2.08E-09
173.1563	0.135683	0.139125	0.104619	0.113947	a	a	b	b	1.19E-08
177.1656	0.0938648	0.0734827	0.0664721	0.0724176	a	ab	b	ab	0.050870798
197.1566	0.465486	0.360772	0.114488	2.97468	b	b	b	a	6.30E-16
